# Supplementary material for: Exploring the causal relationship between gut microbiota and multiple myeloma risk based on Mendelian randomization and biological annotation
Source: Front Microbiol. 2024 Feb 12;15:1310444. doi: 10.3389/fmicb.2024.1310444 (PMC10895040; doi:10.3389/fmicb.2024.1310444)
Supplement: Supplementary file 2 [file Table_1.XLSX]

## Sheet: Contents Page
Table S1. IV selection using different threshold
Table S2. Summary statistic of genetic instruments used in the MR
Table S3. IV selection using different threshold
Table S4. Forward MR results
Table S5. Details of genetic variants exhibiting potential pleiotropic effects among single nucleotide polymorphisms.
Table S6. Forward MR (updated SNPs) results
Table S7. Backward MR results
Table S8. Positional mapped genes of 110 IVs for pairs of microbial features and MM with significant P value in two-sample MR
Table S9. Top 10 genes in PPI network ranked by MCC method
Table S10. KEGG enrichment analysis
Table S11. GO enrichment analysis
Table S12. PheWAS results of hub genes
Table S13. The results of immune cell infiltration between multiple myeloma (MM) samples and normal donors (ND) using the CIBERSORT method.

## Sheet: Table S1- IVs (Forwar MR)
Table S1. IV selection using different threshold
Exposure	5Í10-8	5Í10-8_clump	5Í10-6	5Í10-6_clump	1Í10-5	1Í10-5_clump
class.Verrucomicrobiae	0	0	25	10	53	14
family.Acidaminococcaceae	0	0	16	7	30	11
family.BacteroidalesS24.7group	0	0	30	7	52	12
family.Porphyromonadaceae	0	0	26	6	73	11
family.Verrucomicrobiaceae	0	0	26	10	55	14
genus..Eubacteriumruminantiumgroup	0	0	27	9	60	19
genus.Akkermansia	0	0	28	0	56	14
genus.Parabacteroides	0	0	11	7	22	9
genus.Turicibacter	0	0	22	12	64	17
order.Verrucomicrobiales.id.4030.summary	0	0	25	10	53	39
Besides 1x10-5, we also used several thresholds to select IV, such as 5x10-6 and 5x10-8. The table describes how many variants are left after using different thresold and clumping. clump: LD r2 <0.001 and clumping distance=10,000 kb in 1000 Genomes EUR data using “TwoSampleMR” packages.

## Sheet: Table S2 - IVs under 1e-5
Table S2. Summary statistic of genetic instruments used in the MR
Exposure	Outcome	SNP	effect_allele.exposure	other_allele.exposure	effect_allele.outcome	other_allele.outcome	beta.exposure	beta.outcome	eaf.outcome	se.outcome	pval.outcome	outcome	chr.exposure	se.exposure	samplesize.exposure	pval.exposure	F statistic
class.Verrucomicrobiae	multiple myeloma	rs111862613	T	C	T	C	0.090699	-0.0436458	0.164623	0.0820834	0.594916	outcome	12	0.0196746	11621	4.02761e-06	21.2517
class.Verrucomicrobiae	multiple myeloma	rs117107102	A	G	A	G	0.204683	-0.0808649	0.0405564	0.151773	0.594172	outcome	18	0.0431573	4975	2.10865e-06	22.4934
class.Verrucomicrobiae	multiple myeloma	rs11729256	T	C	T	C	0.0749798	-0.089915	0.258099	0.0683652	0.188438	outcome	4	0.0150177	11861	5.95195e-07	24.9277
class.Verrucomicrobiae	multiple myeloma	rs12908520	G	A	G	A	0.0618926	0.0433326	0.431741	0.0604198	0.473256	outcome	15	0.0130946	11863	2.28353e-06	22.3404
class.Verrucomicrobiae	multiple myeloma	rs2602429	C	T	C	T	0.0746844	-0.103989	0.214669	0.0737971	0.158798	outcome	16	0.0156194	11690	1.73987e-06	22.8628
class.Verrucomicrobiae	multiple myeloma	rs4242783	G	A	G	A	0.0689292	-0.0247791	0.259202	0.0682128	0.716409	outcome	10	0.0147693	11690	3.05538e-06	21.7815
class.Verrucomicrobiae	multiple myeloma	rs4936098	A	G	A	G	0.0648843	-0.0941595	0.373968	0.0625953	0.132515	outcome	11	0.0135928	11858	1.81119e-06	22.7856
class.Verrucomicrobiae	multiple myeloma	rs61779207	G	A	G	A	-0.0758309	-0.0244225	0.180079	0.0781304	0.754595	outcome	1	0.0167762	11591	6.1794e-06	20.4318
class.Verrucomicrobiae	multiple myeloma	rs7100838	G	A	G	A	0.0767688	-0.140468	0.160926	0.0813219	0.0841129	outcome	10	0.0172714	11865	8.7952e-06	19.7567
class.Verrucomicrobiae	multiple myeloma	rs72999540	T	C	T	C	-0.126896	-0.013465	0.0594129	0.126525	0.915247	outcome	2	0.028408	10250	7.93595e-06	19.9532
class.Verrucomicrobiae	multiple myeloma	rs74542928	T	C	T	C	0.112164	-0.053222	0.0990027	0.100028	0.594676	outcome	4	0.0236422	11216	2.09314e-06	22.5076
class.Verrucomicrobiae	multiple myeloma	rs9349825	A	G	A	G	-0.0704036	0.0656026	0.262793	0.0683541	0.337183	outcome	6	0.0147128	11858	1.70821e-06	22.8981
family.Acidaminococcaceae	multiple myeloma	rs17603354	C	A	C	A	0.064367	0.0485768	0.260734	0.0678731	0.474177	outcome	2	0.01457	12528	9.97272e-06	19.5166
family.Acidaminococcaceae	multiple myeloma	rs262812	T	C	T	C	-0.065675	-0.0454264	0.260411	0.0679806	0.50399	outcome	6	0.0142257	12099	3.89968e-06	21.3135
family.Acidaminococcaceae	multiple myeloma	rs2933324	A	G	A	G	-0.0662557	-0.143531	0.278476	0.0666096	0.031177	outcome	9	0.0140257	12525	2.3137e-06	22.3152
family.Acidaminococcaceae	multiple myeloma	rs45497800	T	C	T	C	-0.117863	-0.17786	0.0809096	0.110588	0.107767	outcome	20	0.0257351	11316	4.65311e-06	20.975
family.Acidaminococcaceae	multiple myeloma	rs6589457	A	G	A	G	0.165911	0.105909	0.0518615	0.134621	0.431445	outcome	11	0.0349516	7386	2.06581e-06	22.5328
family.Acidaminococcaceae	multiple myeloma	rs6923842	T	C	T	C	-0.0796106	0.0185922	0.186879	0.0768865	0.808925	outcome	6	0.0169192	11904	2.53457e-06	22.1401
family.Acidaminococcaceae	multiple myeloma	rs74540770	G	A	G	A	-0.108969	-0.0256134	0.0834568	0.109094	0.814377	outcome	3	0.0243533	10606	7.65843e-06	20.0213
family.Acidaminococcaceae	multiple myeloma	rs78702810	T	C	T	C	-0.143755	-0.316322	0.0410798	0.151234	0.0364738	outcome	3	0.0323244	7992	8.69686e-06	19.7782
family.Acidaminococcaceae	multiple myeloma	rs7980222	T	G	T	G	-0.112091	-0.0191377	0.0635415	0.122677	0.876032	outcome	12	0.0241457	11857	3.44559e-06	21.5509
family.Acidaminococcaceae	multiple myeloma	rs8033335	C	T	C	T	0.0624883	0.0429384	0.260502	0.0678571	0.526879	outcome	15	0.014133	12528	9.80444e-06	19.5491
family.BacteroidalesS24.7group	multiple myeloma	rs10872669	A	G	A	G	-0.123071	-0.0899636	0.11352	0.0940665	0.338879	outcome	6	0.0275665	7368	8.02584e-06	19.9317
family.BacteroidalesS24.7group	multiple myeloma	rs117439560	C	A	C	A	-0.17579	0.0695483	0.0475144	0.143347	0.627554	outcome	12	0.0395502	5764	8.80041e-06	19.7556
family.BacteroidalesS24.7group	multiple myeloma	rs12748533	G	T	G	T	-0.0821108	-0.0825505	0.290287	0.0671982	0.219273	outcome	1	0.0172701	7948	1.9892e-06	22.6054
family.BacteroidalesS24.7group	multiple myeloma	rs17043770	G	A	G	A	-0.176886	-0.0721921	0.0505665	0.136715	0.597466	outcome	2	0.0344092	5208	2.73797e-07	26.4262
family.BacteroidalesS24.7group	multiple myeloma	rs61508842	T	C	T	C	0.122574	0.0324981	0.101728	0.0985701	0.74163	outcome	3	0.0272389	7576	6.79596e-06	20.2498
family.BacteroidalesS24.7group	multiple myeloma	rs689695	C	A	C	A	0.0814578	0.0686096	0.362189	0.0623898	0.271466	outcome	15	0.0167057	7954	1.08229e-06	23.7759
family.BacteroidalesS24.7group	multiple myeloma	rs738193	T	C	T	C	0.0847328	0.0447055	0.366172	0.0620207	0.471023	outcome	22	0.0165856	7778	3.24178e-07	26.1
family.BacteroidalesS24.7group	multiple myeloma	rs78609301	A	G	A	G	-0.0867065	-0.0845084	0.19821	0.0748115	0.258638	outcome	6	0.0195709	7953	9.40632e-06	19.6283
family.BacteroidalesS24.7group	multiple myeloma	rs941000	C	T	C	T	0.0850266	0.0731818	0.417785	0.0604854	0.226314	outcome	7	0.0163382	7778	1.94891e-07	27.0831
family.Porphyromonadaceae	multiple myeloma	rs17065783	A	G	A	G	-0.059133	-0.0486485	0.242225	0.0699919	0.487018	outcome	3	0.0122235	18028	1.31388e-06	23.4028
family.Porphyromonadaceae	multiple myeloma	rs1980561	A	G	A	G	-0.0485289	-0.0228192	0.369912	0.0621809	0.713634	outcome	14	0.0109284	18028	8.96953e-06	19.7192
family.Porphyromonadaceae	multiple myeloma	rs35233670	T	C	T	C	-0.0473576	-0.111327	0.431583	0.0602908	0.0648187	outcome	17	0.010602	18024	7.93723e-06	19.9529
family.Porphyromonadaceae	multiple myeloma	rs4236095	G	A	G	A	0.0685045	0.191265	0.136544	0.0873865	0.0286168	outcome	6	0.0153785	17092	8.40614e-06	19.8432
family.Porphyromonadaceae	multiple myeloma	rs6953849	A	G	A	G	0.0718149	-0.031839	0.145123	0.0847214	0.707059	outcome	7	0.0150724	18028	1.89178e-06	22.7019
family.Porphyromonadaceae	multiple myeloma	rs74461528	C	T	C	T	-0.126193	-0.135069	0.0451596	0.144142	0.348729	outcome	11	0.0266274	8843	2.14559e-06	22.4601
family.Porphyromonadaceae	multiple myeloma	rs864093	A	C	A	C	-0.0527939	-0.0203254	0.281763	0.0663586	0.759379	outcome	4	0.0117499	18027	7.01863e-06	20.1882
family.Verrucomicrobiaceae	multiple myeloma	rs111862613	T	C	T	C	0.0907065	-0.0436458	0.164623	0.0820834	0.594916	outcome	12	0.0196746	11621	4.02034e-06	21.2551
family.Verrucomicrobiaceae	multiple myeloma	rs117107102	A	G	A	G	0.204683	-0.0808649	0.0405564	0.151773	0.594172	outcome	18	0.0431573	4975	2.10865e-06	22.4934
family.Verrucomicrobiaceae	multiple myeloma	rs11729256	T	C	T	C	0.0749798	-0.089915	0.258099	0.0683652	0.188438	outcome	4	0.0150177	11861	5.95195e-07	24.9277
family.Verrucomicrobiaceae	multiple myeloma	rs12908520	G	A	G	A	0.0619104	0.0433326	0.431741	0.0604198	0.473256	outcome	15	0.0130946	11863	2.2682e-06	22.3533
family.Verrucomicrobiaceae	multiple myeloma	rs2602429	C	T	C	T	0.0745516	-0.103989	0.214669	0.0737971	0.158798	outcome	16	0.0156195	11690	1.81515e-06	22.7814
family.Verrucomicrobiaceae	multiple myeloma	rs4242783	G	A	G	A	0.0687992	-0.0247791	0.259202	0.0682128	0.716409	outcome	10	0.0147694	11690	3.18926e-06	21.6992
family.Verrucomicrobiaceae	multiple myeloma	rs4936098	A	G	A	G	0.0648691	-0.0941595	0.373968	0.0625953	0.132515	outcome	11	0.0135928	11858	1.82124e-06	22.7749
family.Verrucomicrobiaceae	multiple myeloma	rs61779207	G	A	G	A	-0.0758811	-0.0244225	0.180079	0.0781304	0.754595	outcome	1	0.0167762	11591	6.09278e-06	20.4588
family.Verrucomicrobiaceae	multiple myeloma	rs7100838	G	A	G	A	0.0767996	-0.140468	0.160926	0.0813219	0.0841129	outcome	10	0.0172714	11865	8.72235e-06	19.7726
family.Verrucomicrobiaceae	multiple myeloma	rs72999540	T	C	T	C	-0.126942	-0.013465	0.0594129	0.126525	0.915247	outcome	2	0.028408	10250	7.8758e-06	19.9678
family.Verrucomicrobiaceae	multiple myeloma	rs74542928	T	C	T	C	0.112124	-0.053222	0.0990027	0.100028	0.594676	outcome	4	0.0236422	11216	2.11056e-06	22.4917
family.Verrucomicrobiaceae	multiple myeloma	rs9349825	A	G	A	G	-0.0704354	0.0656026	0.262793	0.0683541	0.337183	outcome	6	0.0147128	11858	1.68992e-06	22.9188
genus..Eubacteriumruminantiumgroup	multiple myeloma	rs10131724	A	C	A	C	-0.199832	-0.0473467	0.0584609	0.127211	0.709751	outcome	14	0.0414577	5071	1.43452e-06	23.2338
genus..Eubacteriumruminantiumgroup	multiple myeloma	rs10923018	G	A	G	A	0.0726438	0.0223968	0.444941	0.0602946	0.710298	outcome	1	0.0160924	7739	6.35665e-06	20.3777
genus..Eubacteriumruminantiumgroup	multiple myeloma	rs11637981	G	T	G	T	-0.073258	-0.0535046	0.455769	0.0607809	0.378704	outcome	15	0.0160888	7718	5.27971e-06	20.733
genus..Eubacteriumruminantiumgroup	multiple myeloma	rs13025464	T	C	T	C	-0.0737077	-0.0567721	0.373346	0.0620829	0.360477	outcome	2	0.0163786	7738	6.78731e-06	20.2523
genus..Eubacteriumruminantiumgroup	multiple myeloma	rs139749	C	T	C	T	-0.0845439	-0.022909	0.33786	0.0643808	0.721964	outcome	22	0.0171791	7314	8.59576e-07	24.2195
genus..Eubacteriumruminantiumgroup	multiple myeloma	rs16891896	G	A	G	A	-0.174787	-0.146647	0.0497621	0.137549	0.286356	outcome	5	0.0390573	4753	7.63588e-06	20.0269
genus..Eubacteriumruminantiumgroup	multiple myeloma	rs17519472	C	T	C	T	0.107804	0.0973466	0.142773	0.0855562	0.2552	outcome	12	0.0233984	7710	4.07865e-06	21.2275
genus..Eubacteriumruminantiumgroup	multiple myeloma	rs2116427	A	G	A	G	0.0911461	0.0599035	0.243116	0.0694843	0.388623	outcome	5	0.0182353	7739	5.78294e-07	24.9833
genus..Eubacteriumruminantiumgroup	multiple myeloma	rs2229917	A	G	A	G	0.153538	0.144339	0.0637671	0.121745	0.235786	outcome	9	0.0323922	7050	2.13756e-06	22.4673
genus..Eubacteriumruminantiumgroup	multiple myeloma	rs2418654	C	T	C	T	-0.0748879	-0.0734674	0.478688	0.0622533	0.237945	outcome	2	0.0165852	7314	6.32107e-06	20.3884
genus..Eubacteriumruminantiumgroup	multiple myeloma	rs2817174	C	T	C	T	-0.0734306	0.0358317	0.385217	0.0622089	0.564622	outcome	1	0.0163687	7710	7.25591e-06	20.1246
genus..Eubacteriumruminantiumgroup	multiple myeloma	rs57340348	T	C	T	C	-0.0979429	0.0241553	0.185439	0.0773923	0.754953	outcome	6	0.0212166	7314	3.90574e-06	21.3106
genus..Eubacteriumruminantiumgroup	multiple myeloma	rs606117	A	G	A	G	0.0833243	-0.00288146	0.30641	0.0655311	0.964928	outcome	9	0.018056	7263	3.93527e-06	21.2961
genus..Eubacteriumruminantiumgroup	multiple myeloma	rs6676699	G	T	G	T	-0.0888124	-0.00639875	0.199006	0.0746885	0.931727	outcome	1	0.0196447	7708	6.1569e-06	20.4388
genus..Eubacteriumruminantiumgroup	multiple myeloma	rs7000472	A	G	A	G	-0.0762282	0.0302035	0.398864	0.0620382	0.626362	outcome	8	0.016523	7739	3.96031e-06	21.284
genus..Eubacteriumruminantiumgroup	multiple myeloma	rs72836424	C	T	C	T	-0.139825	0.0183783	0.0863849	0.106564	0.863074	outcome	10	0.030069	7314	3.31726e-06	21.6237
genus..Eubacteriumruminantiumgroup	multiple myeloma	rs73139629	A	C	A	C	-0.115098	0.0460943	0.114737	0.0943173	0.625043	outcome	12	0.0247909	7314	3.43822e-06	21.555
genus..Eubacteriumruminantiumgroup	multiple myeloma	rs76147458	T	C	T	C	-0.12008	-0.201357	0.104355	0.0979564	0.0398238	outcome	8	0.0271061	7062	9.42279e-06	19.625
genus.Akkermansia.id.4037	multiple myeloma	rs111862613	T	C	T	C	0.0911199	-0.0436458	0.164623	0.0820834	0.594916	outcome	12	0.0196748	11620	3.63381e-06	21.4489
genus.Akkermansia.id.4037	multiple myeloma	rs117107102	A	G	A	G	0.204406	-0.0808649	0.0405564	0.151773	0.594172	outcome	18	0.0431629	4974	2.18309e-06	22.4268
genus.Akkermansia.id.4037	multiple myeloma	rs11729256	T	C	T	C	0.0750473	-0.089915	0.258099	0.0683652	0.188438	outcome	4	0.0150184	11860	5.82224e-07	24.9702
genus.Akkermansia.id.4037	multiple myeloma	rs12908520	G	A	G	A	0.061772	0.0433326	0.431741	0.0604198	0.473256	outcome	15	0.0130954	11862	2.39252e-06	22.2509
genus.Akkermansia.id.4037	multiple myeloma	rs2602429	C	T	C	T	0.0745352	-0.103989	0.214669	0.0737971	0.158798	outcome	16	0.0156201	11689	1.82638e-06	22.7695
genus.Akkermansia.id.4037	multiple myeloma	rs4242783	G	A	G	A	0.0685454	-0.0247791	0.259202	0.0682128	0.716409	outcome	10	0.0147701	11689	3.47009e-06	21.5373
genus.Akkermansia.id.4037	multiple myeloma	rs4936098	A	G	A	G	0.0649225	-0.0941595	0.373968	0.0625953	0.132515	outcome	11	0.0135934	11857	1.78783e-06	22.8105
genus.Akkermansia.id.4037	multiple myeloma	rs61779207	G	A	G	A	-0.0760539	-0.0244225	0.180079	0.0781304	0.754595	outcome	1	0.0167769	11590	5.80842e-06	20.5503
genus.Akkermansia.id.4037	multiple myeloma	rs7100838	G	A	G	A	0.0765167	-0.140468	0.160926	0.0813219	0.0841129	outcome	10	0.0172723	11864	9.42179e-06	19.6252
genus.Akkermansia.id.4037	multiple myeloma	rs72999540	T	C	T	C	-0.126737	-0.013465	0.0594129	0.126525	0.915247	outcome	2	0.0284093	10249	8.15339e-06	19.9016
genus.Akkermansia.id.4037	multiple myeloma	rs74542928	T	C	T	C	0.112623	-0.053222	0.0990027	0.100028	0.594676	outcome	4	0.0236434	11215	1.90374e-06	22.6898
genus.Akkermansia.id.4037	multiple myeloma	rs9349825	A	G	A	G	-0.0703407	0.0656026	0.262793	0.0683541	0.337183	outcome	6	0.0147133	11857	1.74635e-06	22.8557
genus.Parabacteroides	multiple myeloma	rs114567323	T	C	T	C	0.186478	0.147856	0.0464398	0.142096	0.298091	outcome	3	0.0405199	5859	4.18203e-06	21.1795
genus.Parabacteroides	multiple myeloma	rs115602804	G	A	G	A	0.10308	0.0660091	0.0551925	0.130415	0.612754	outcome	3	0.0222736	16394	3.69374e-06	21.4176
genus.Parabacteroides	multiple myeloma	rs4236095	G	A	G	A	0.0761961	0.191265	0.136544	0.0873865	0.0286168	outcome	6	0.0157042	16383	1.2224e-06	23.5416
genus.Parabacteroides	multiple myeloma	rs60884758	C	T	C	T	-0.0702667	-0.104685	0.171278	0.0796772	0.188892	outcome	9	0.0142249	17293	7.82429e-07	24.4006
genus.Parabacteroides	multiple myeloma	rs6657302	T	C	T	C	-0.10452	-0.145305	0.0578566	0.128018	0.25636	outcome	1	0.0225521	16552	3.57656e-06	21.4794
genus.Parabacteroides	multiple myeloma	rs7298818	C	T	C	T	0.0888832	-0.0740002	0.0849486	0.107048	0.48939	outcome	12	0.0200902	16510	9.67973e-06	19.5736
genus.Turicibacter	multiple myeloma	rs11054680	T	C	T	C	-0.104751	0.139533	0.119463	0.0920726	0.129655	outcome	12	0.0226997	8928	3.93774e-06	21.2949
genus.Turicibacter	multiple myeloma	rs11666533	C	T	C	T	-0.111689	-0.0323409	0.114454	0.093775	0.730186	outcome	19	0.0248436	8256	6.93459e-06	20.2112
genus.Turicibacter	multiple myeloma	rs11929602	C	T	C	T	-0.0842564	-0.216829	0.19549	0.0778712	0.00536178	outcome	3	0.0189152	8720	8.41152e-06	19.842
genus.Turicibacter	multiple myeloma	rs12603364	T	C	T	C	0.110861	0.0786589	0.118373	0.0922695	0.393942	outcome	17	0.0225598	8923	8.91992e-07	24.1482
genus.Turicibacter	multiple myeloma	rs149744580	A	G	A	G	0.169883	0.179382	0.0578103	0.128515	0.162774	outcome	2	0.0315478	8459	7.24754e-08	28.9974
genus.Turicibacter	multiple myeloma	rs2834977	T	C	T	C	-0.0959995	-0.0135793	0.150311	0.0834683	0.870764	outcome	21	0.0208261	8946	4.03489e-06	21.2482
genus.Turicibacter	multiple myeloma	rs2952020	G	A	G	A	-0.0759019	-0.0272535	0.275054	0.0674387	0.686122	outcome	8	0.0165764	8949	4.67383e-06	20.9665
genus.Turicibacter	multiple myeloma	rs4869133	G	A	G	A	0.131186	0.191804	0.0814598	0.10908	0.0786819	outcome	5	0.027197	8256	1.41021e-06	23.2667
genus.Turicibacter	multiple myeloma	rs55756211	T	C	T	C	-0.115115	0.0405701	0.103682	0.0978757	0.678503	outcome	7	0.0240708	8941	1.73244e-06	22.871
genus.Turicibacter	multiple myeloma	rs7199484	G	A	G	A	-0.0731428	-0.0235343	0.307923	0.0650336	0.717443	outcome	16	0.0160172	8948	4.95871e-06	20.8532
genus.Turicibacter	multiple myeloma	rs73174561	A	C	A	C	0.213761	0.0867961	0.0674135	0.118965	0.465637	outcome	21	0.0482411	4041	9.3757e-06	19.6346
genus.Turicibacter	multiple myeloma	rs9508664	A	G	A	G	0.0864174	0.0378639	0.170152	0.0797078	0.634763	outcome	13	0.0194481	8926	8.85131e-06	19.7446
order.Verrucomicrobiales	multiple myeloma	rs111862613	T	C	T	C	0.090699	-0.0436458	0.164623	0.0820834	0.594916	outcome	12	0.0196746	11621	4.02761e-06	21.2517
order.Verrucomicrobiales	multiple myeloma	rs117107102	A	G	A	G	0.204683	-0.0808649	0.0405564	0.151773	0.594172	outcome	18	0.0431573	4975	2.10865e-06	22.4934
order.Verrucomicrobiales	multiple myeloma	rs11729256	T	C	T	C	0.0749798	-0.089915	0.258099	0.0683652	0.188438	outcome	4	0.0150177	11861	5.95195e-07	24.9277
order.Verrucomicrobiales	multiple myeloma	rs12908520	G	A	G	A	0.0618926	0.0433326	0.431741	0.0604198	0.473256	outcome	15	0.0130946	11863	2.28353e-06	22.3404
order.Verrucomicrobiales	multiple myeloma	rs2602429	C	T	C	T	0.0746844	-0.103989	0.214669	0.0737971	0.158798	outcome	16	0.0156194	11690	1.73987e-06	22.8628
order.Verrucomicrobiales	multiple myeloma	rs4242783	G	A	G	A	0.0689292	-0.0247791	0.259202	0.0682128	0.716409	outcome	10	0.0147693	11690	3.05538e-06	21.7815
order.Verrucomicrobiales	multiple myeloma	rs4936098	A	G	A	G	0.0648843	-0.0941595	0.373968	0.0625953	0.132515	outcome	11	0.0135928	11858	1.81119e-06	22.7856
order.Verrucomicrobiales	multiple myeloma	rs61779207	G	A	G	A	-0.0758309	-0.0244225	0.180079	0.0781304	0.754595	outcome	1	0.0167762	11591	6.1794e-06	20.4318
order.Verrucomicrobiales	multiple myeloma	rs7100838	G	A	G	A	0.0767688	-0.140468	0.160926	0.0813219	0.0841129	outcome	10	0.0172714	11865	8.7952e-06	19.7567
order.Verrucomicrobiales	multiple myeloma	rs72999540	T	C	T	C	-0.126896	-0.013465	0.0594129	0.126525	0.915247	outcome	2	0.028408	10250	7.93595e-06	19.9532
order.Verrucomicrobiales	multiple myeloma	rs74542928	T	C	T	C	0.112164	-0.053222	0.0990027	0.100028	0.594676	outcome	4	0.0236422	11216	2.09314e-06	22.5076
order.Verrucomicrobiales	multiple myeloma	rs9349825	A	G	A	G	-0.0704036	0.0656026	0.262793	0.0683541	0.337183	outcome	6	0.0147128	11858	1.70821e-06	22.8981
Only genetic instruments for the inference of causal effects are shown. The table shows the results after using harmonise_data function in TwoSampleMR paclage. F statistic: (β.exposure/se.exposure)^2.

## Sheet: Table S3- IVs (Backward MR)
Table S3. IV selection using different threshold
Exposure	threshold	Number of SNPs
multiple myeloma	5Í10-8	5
multiple myeloma	5Í10-8_clump	1
multiple myeloma	5Í10-6	52
multiple myeloma	5Í10-6_clump	10
multiple myeloma	1Í10-5	99
multiple myeloma	1Í10-5_clump	22
Besides 5x10-8, we also used several thresholds to select IV, such as 5x10-6 and 1x10-5. The table describes how many variants are left after using different thresold and clumping. clump: LD r2 <0.001 and clumping distance=10,000 kb in 1000 Genomes EUR data using “TwoSampleMR” packages.

## Sheet: Table S4 - Forward MR results
Table S4. Forward MR results
For microbial features, the MR results are presented in the table. For pairs with more than 3 IVs, the table only presents the MR estimates which most MR methods support consistency in direction of results. Table shows effect size (β), standard error (se), p-values (p-value), odds ratio (OR) and 95% CI of OR for MR-Egger, Weighted median, IVW, Simple mode and Weighted mode. The table also shows r…
Exposure	Outcome	Threshold	Number of SNPs	MR-Egger						Weighted median						IVW						Simple mode						Weighted mode						MR-PRESSO	heterogeneity test	pleiotropy test
																																		Global Test of Pleiotropy	Inverse variance weighted	Intercept
				β	se	p-value	OR	or_lci95	or_uci95	β	se	p-value	OR	or_lci95	or_uci95	β	se	p-value	OR	or_lci95	or_uci95	β	se	p-value	OR	or_lci95	or_uci95	β	se	p-value	OR	or_lci95	or_uci95	p-value	p-value	p-value
class Verrucomicrobiae	multiple myeloma	1Í10-5	12	-0.187921	0.938087	0.845243	0.82868	0.131787	5.21078	-0.475227	0.35894	0.185512	0.621744	0.307663	1.25646	-0.60225	0.271473	0.026524	0.547578	0.321635	0.932242	-0.490619	0.586163	0.420405	0.612247	0.194077	1.93143	-0.470834	0.59461	0.445196	0.624481	0.194705	2.00291	0.856	0.833029	0.654372
family Acidaminococcaceae	multiple myeloma	1Í10-5	10	0.960071	0.97794	0.354987	2.61188	0.384162	17.7579	0.686807	0.42341	0.104785	1.98736	0.866688	4.55712	0.873266	0.314144	0.00543878	2.39472	1.29375	4.4326	0.547887	0.633918	0.409874	1.72959	0.499278	5.99164	0.547887	0.680686	0.441619	1.72959	0.455546	6.56683	0.7668	0.740592	0.927627
family BacteroidalesS24.7group	multiple myeloma	1Í10-5	9	-0.572818	1.00319	0.585857	0.563934	0.0789401	4.02864	0.710283	0.327196	0.0299449	2.03457	1.07141	3.86355	0.58579	0.259766	0.0241289	1.79641	1.07966	2.98898	0.838026	0.483406	0.12122	2.3118	0.896327	5.96257	0.812018	0.473842	0.124935	2.25245	0.889841	5.70161	0.9683	0.964907	0.270739
family Porphyromonadaceae	multiple myeloma	1Í10-5	7	0.721903	1.75255	0.697465	2.05835	0.0663315	63.873	0.771489	0.594728	0.194558	2.16299	0.674234	6.93899	1.02418	0.462629	0.0268405	2.78481	1.1246	6.89595	0.652863	0.895509	0.49344	1.92103	0.332095	11.1124	0.685798	0.864372	0.45776	1.98536	0.364813	10.8046	0.5729	0.539978	0.865097
family Verrucomicrobiaceae	multiple myeloma	1Í10-5	12	-0.186495	0.937868	0.846365	0.829863	0.132031	5.21598	-0.47537	0.365714	0.193655	0.621655	0.303562	1.27307	-0.602217	0.271517	0.0265569	0.547596	0.321618	0.932353	-0.490363	0.562044	0.401598	0.612404	0.203524	1.84272	-0.470581	0.545362	0.406625	0.624639	0.21449	1.81908	0.8528	0.832867	0.653211
genus Eubacteriumruminantiumgroup	multiple myeloma	1Í10-5	18	0.685399	0.665271	0.318214	1.98456	0.538734	7.31063	0.269712	0.244065	0.269123	1.30959	0.811676	2.11294	0.367408	0.186613	0.0489727	1.44399	1.00165	2.08167	0.738594	0.444536	0.114942	2.09299	0.875731	5.00223	0.0762832	0.447872	0.866766	1.07927	0.448635	2.59636	0.9377	0.931056	0.625274
genus Akkermansia	multiple myeloma	1Í10-5	12	-0.185896	0.93669	0.846661	0.83036	0.132416	5.20707	-0.473309	0.368472	0.198961	0.622938	0.302548	1.28261	-0.602131	0.271513	0.0265764	0.547643	0.321648	0.932427	-0.482874	0.619833	0.452391	0.617008	0.183096	2.07923	-0.463045	0.553335	0.420499	0.629364	0.212762	1.8617	0.8515	0.832771	0.652376
genus Parabacteroides	multiple myeloma	1Í10-5	6	0.13839	1.33366	0.922349	1.14842	0.0841136	15.6797	0.97641	0.605862	0.107048	2.65491	0.809709	8.70502	0.989403	0.436811	0.0235091	2.68963	1.14254	6.3316	1.10181	0.88484	0.268228	3.00962	0.531277	17.0491	0.889169	0.69019	0.254036	2.43311	0.629013	9.41159	0.5564	0.481043	0.536298
genus Turicibacter	multiple myeloma	1Í10-5	12	0.513188	0.859361	0.563668	1.67061	0.310007	9.0028	0.390377	0.339233	0.249829	1.47754	0.759937	2.87276	0.499421	0.251687	0.047223	1.64777	1.00613	2.69858	0.356772	0.487745	0.479784	1.42871	0.549246	3.71639	0.367122	0.430933	0.41242	1.44357	0.620328	3.35936	0.3613	0.316401	0.9869
order Verrucomicrobiales	multiple myeloma	1Í10-5	12	-0.187921	0.938087	0.845243	0.82868	0.131787	5.21078	-0.475227	0.372338	0.201837	0.621744	0.299689	1.28989	-0.60225	0.271473	0.026524	0.547578	0.321635	0.932242	-0.490619	0.592614	0.425331	0.612247	0.191639	1.95601	-0.470834	0.589218	0.441156	0.624481	0.196774	1.98185	0.8536	0.833029	0.654372

## Sheet: Table S5 -PhenoScanner database
Table S5. Details of genetic variants exhibiting potential pleiotropic effects among single nucleotide polymorphisms.
Gut microbiota	SNP	Pleiotropic Trait	p-value
Family Acidaminococcaceae	rs45497800	Pack years adult smoking as proportion of life span exposed to smoking	1.76e-11
		Pack years of smoking preview only
		Current tobacco smoking
		Smoking status: current	1.87e-10
		Maternal smoking around birth	4.93e-09
			5.01e-07
			8.09e-07
Family BacteroidalesS24.7group	rs61508842	Treatment with epilim	8.63e-06
		100mg crushable tablet
Family Porphyromonadaceae	rs35233670	Hair or balding pattern: pattern 4	1.49e-09
		Hair or balding pattern: pattern 2	6.88e-08
	rs6953849	Hair or balding pattern: pattern 4	4.62e-07
	rs74461528	Treatment with protelos 2g sachets	2.45e-06
Family Verrucomicrobiaceae/	rs4936098	Impedance of arm right	6.54e-19
Genus Akkermansia/		Impedance of arm left	2.69e-17
Order Verrucomicrobial		Diastolic blood pressure	1.2e-15
		Systolic blood pressure	1.25e-15
		Impedance of whole body	3.99e-08
		Trunk fat percentage	7.17e-07
		Pulse wave reflection index	7.47e-06
Genus Turicibacter	rs11054680	Heel bone mineral density left	1.05e-06
	rs55756211	Pulse rate	3.64e-07
		Relative age of first facial hair	5.76e-06

## Sheet: Table S6 -  MR (updated SNPs)
Table S6. Forward MR (updated SNPs) results
For microbial features, the MR (updated SNPs) results are presented in the table. For pairs with more than 3 IVs, the table only presents the MR estimates which most MR methods support consistency in direction of results. Table shows effect size (β), standard error (se), p-values (p-value), odds ratio (OR) and 95% CI of OR for MR-Egger, Weighted median, IVW, Simple mode and Weighted mode. The tab…
Exposure	Outcome	Threshold	Number of SNPs	MR-Egger						Weighted median						IVW						Simple mode						Weighted mode						MR-PRESSO	heterogeneity test	pleiotropy test
																																		Global Test of Pleiotropy	Inverse variance weighted	Intercept
				β	se	p-value	OR	or_lci95	or_uci95	β	se	p-value	OR	or_lci95	or_uci95	β	se	p-value	OR	or_lci95	or_uci95	β	se	p-value	OR	or_lci95	or_uci95	β	se	p-value	OR	or_lci95	or_uci95	p-value	p-value	p-value
family Acidaminococcaceae	multiple myeloma	1Í10-5	9	0.711529	1.03743	0.51487	2.0371	0.266644	15.563	0.665441	0.443012	0.133076	1.94535	0.81639	4.6355	0.792999	0.333385	0.0173771	2.21001	1.14977	4.24794	0.540388	0.67905	0.449115	1.71667	0.453595	6.49691	0.540388	0.617418	0.406953	1.71667	0.511835	5.75764	0.73	0.70568	0.93623
family BacteroidalesS24.7group	multiple myeloma	1Í10-5	9	-0.579672	1.00851	0.583431	0.560082	0.0775876	4.04306	0.712606	0.334138	0.0329516	2.0393	1.05939	3.92559	0.584898	0.260124	0.0245422	1.79481	1.07794	2.98841	0.838026	0.458907	0.105258	2.3118	0.940417	5.68302	0.817219	0.491744	0.135112	2.2642	0.863641	5.93601	0.9677	0.964323	0.27093
family Porphyromonadaceae	multiple myeloma	1Í10-5	5	4.12875	4.30531	0.40831	62.1002	0.0134382	286975	0.76583	0.744981	0.303956	2.15078	0.499408	9.26267	1.31186	0.560874	0.0193373	3.71309	1.23683	11.1471	0.547829	0.994432	0.611027	1.72949	0.246287	12.145	0.557509	1.04084	0.620608	1.74632	0.227059	13.431	0.6069	0.562927	0.556454
family Verrucomicrobiaceae	multiple myeloma	1Í10-5	11	-0.355324	0.960524	0.719991	0.700946	0.106677	4.60573	-0.455959	0.377765	0.227435	0.63384	0.302287	1.32904	-0.529191	0.28295	0.0614467	0.589081	0.338317	1.02571	-0.440739	0.621039	0.494117	0.643561	0.190524	2.17384	-0.440739	0.564078	0.452701	0.643561	0.213028	1.94421	0.8635	0.837631	0.853969
genus Akkermansia	multiple myeloma	1Í10-5	11	-0.353373	0.959047	0.721046	0.702315	0.107195	4.60139	-0.45501	0.365687	0.213404	0.634442	0.309823	1.29918	-0.529072	0.282965	0.0615197	0.589152	0.338347	1.02587	-0.443023	0.580784	0.463196	0.642092	0.205695	2.00434	-0.443023	0.594115	0.473021	0.642092	0.20039	2.0574	0.8538	0.837474	0.852204
genus Turicibacter	multiple myeloma	1Í10-5	12	0.66041	0.85173	0.456062	1.93559	0.364591	10.2759	0.392017	0.327599	0.231448	1.47996	0.778741	2.8126	0.50804	0.250815	0.0428104	1.66203	1.01658	2.7173	0.357049	0.495991	0.48662	1.42911	0.54059	3.77799	0.367435	0.413535	0.393275	1.44403	0.642047	3.24775	0.3748	0.330223	0.854594
order Verrucomicrobiales	multiple myeloma	1Í10-5	11	-0.356909	0.96076	0.71887	0.699836	0.106459	4.60057	-0.455849	0.363686	0.210056	0.63391	0.310779	1.29301	-0.529245	0.282905	0.0613798	0.58905	0.338328	1.02557	-0.440987	0.590979	0.472725	0.643401	0.202037	2.04896	-0.440987	0.565159	0.453294	0.643401	0.212524	1.94785	0.8542	0.837775	0.855279

## Sheet: Table S7 -  backward MR
Table S7. Backward MR results
For microbial features, the MR results are presented in the table. For pairs with more than 3 IVs, the table only presents the MR estimates which most MR methods support consistency in direction of results. Table shows effect size (β), standard error (se), p-values (p-value), odds ratio (OR) and 95% CI of OR for MR-Egger, Weighted median, IVW, Simple mode and Weighted mode. The table also shows r…	For microbial features, the MR results are presented in the table. For pairs with more than 3 IVs, the table only presents the MR estimates which most MR methods support consistency in direction of results. For pairs with only 1 IV, the table only presents the MR estimates which p-value < 0.05.Table shows effect size (β), standard error (se), p-values (p-value), odds ratio (OR) and 95% CI of OR f…	For microbial features, the MR results are presented in the table. For pairs with more than 3 IVs, the table only presents the MR estimates which most MR methods support consistency in direction of results. Table shows effect size (β), standard error (se), p-values (p-value), odds ratio (OR) and 95% CI of OR for MR-Egger, Weighted median, IVW, Simple mode and Weighted mode. The table also shows r…	For microbial features, the MR results are presented in the table. For pairs with more than 3 IVs, the table only presents the MR estimates which most MR methods support consistency in direction of results. Table shows effect size (β), standard error (se), p-values (p-value), odds ratio (OR) and 95% CI of OR for MR-Egger, Weighted median, IVW, Simple mode and Weighted mode. The table also shows r…	For microbial features, the MR results are presented in the table. For pairs with more than 3 IVs, the table only presents the MR estimates which most MR methods support consistency in direction of results. Table shows effect size (β), standard error (se), p-values (p-value), odds ratio (OR) and 95% CI of OR for MR-Egger, Weighted median, IVW, Simple mode and Weighted mode. The table also shows r…	For microbial features, the MR results are presented in the table. For pairs with more than 3 IVs, the table only presents the MR estimates which most MR methods support consistency in direction of results. Table shows effect size (β), standard error (se), p-values (p-value), odds ratio (OR) and 95% CI of OR for MR-Egger, Weighted median, IVW, Simple mode and Weighted mode. The table also shows r…	For microbial features, the MR results are presented in the table. For pairs with more than 3 IVs, the table only presents the MR estimates which most MR methods support consistency in direction of results. Table shows effect size (β), standard error (se), p-values (p-value), odds ratio (OR) and 95% CI of OR for MR-Egger, Weighted median, IVW, Simple mode and Weighted mode. The table also shows r…	For microbial features, the MR results are presented in the table. For pairs with more than 3 IVs, the table only presents the MR estimates which most MR methods support consistency in direction of results. Table shows effect size (β), standard error (se), p-values (p-value), odds ratio (OR) and 95% CI of OR for MR-Egger, Weighted median, IVW, Simple mode and Weighted mode. The table also shows r…	For microbial features, the MR results are presented in the table. For pairs with more than 3 IVs, the table only presents the MR estimates which most MR methods support consistency in direction of results. Table shows effect size (β), standard error (se), p-values (p-value), odds ratio (OR) and 95% CI of OR for MR-Egger, Weighted median, IVW, Simple mode and Weighted mode. The table also shows r…	For microbial features, the MR results are presented in the table. For pairs with more than 3 IVs, the table only presents the MR estimates which most MR methods support consistency in direction of results. Table shows effect size (β), standard error (se), p-values (p-value), odds ratio (OR) and 95% CI of OR for MR-Egger, Weighted median, IVW, Simple mode and Weighted mode. The table also shows r…	For microbial features, the MR results are presented in the table. For pairs with more than 3 IVs, the table only presents the MR estimates which most MR methods support consistency in direction of results. Table shows effect size (β), standard error (se), p-values (p-value), odds ratio (OR) and 95% CI of OR for MR-Egger, Weighted median, IVW, Simple mode and Weighted mode. The table also shows r…	For microbial features, the MR results are presented in the table. For pairs with more than 3 IVs, the table only presents the MR estimates which most MR methods support consistency in direction of results. Table shows effect size (β), standard error (se), p-values (p-value), odds ratio (OR) and 95% CI of OR for MR-Egger, Weighted median, IVW, Simple mode and Weighted mode. The table also shows r…	For microbial features, the MR results are presented in the table. For pairs with more than 3 IVs, the table only presents the MR estimates which most MR methods support consistency in direction of results. Table shows effect size (β), standard error (se), p-values (p-value), odds ratio (OR) and 95% CI of OR for MR-Egger, Weighted median, IVW, Simple mode and Weighted mode. The table also shows r…	For microbial features, the MR results are presented in the table. For pairs with more than 3 IVs, the table only presents the MR estimates which most MR methods support consistency in direction of results. Table shows effect size (β), standard error (se), p-values (p-value), odds ratio (OR) and 95% CI of OR for MR-Egger, Weighted median, IVW, Simple mode and Weighted mode. The table also shows r…	For microbial features, the MR results are presented in the table. For pairs with more than 3 IVs, the table only presents the MR estimates which most MR methods support consistency in direction of results. Table shows effect size (β), standard error (se), p-values (p-value), odds ratio (OR) and 95% CI of OR for MR-Egger, Weighted median, IVW, Simple mode and Weighted mode. The table also shows r…	For microbial features, the MR results are presented in the table. For pairs with more than 3 IVs, the table only presents the MR estimates which most MR methods support consistency in direction of results. Table shows effect size (β), standard error (se), p-values (p-value), odds ratio (OR) and 95% CI of OR for MR-Egger, Weighted median, IVW, Simple mode and Weighted mode. The table also shows r…	For microbial features, the MR results are presented in the table. For pairs with more than 3 IVs, the table only presents the MR estimates which most MR methods support consistency in direction of results. Table shows effect size (β), standard error (se), p-values (p-value), odds ratio (OR) and 95% CI of OR for MR-Egger, Weighted median, IVW, Simple mode and Weighted mode. The table also shows r…	For microbial features, the MR results are presented in the table. For pairs with more than 3 IVs, the table only presents the MR estimates which most MR methods support consistency in direction of results. Table shows effect size (β), standard error (se), p-values (p-value), odds ratio (OR) and 95% CI of OR for MR-Egger, Weighted median, IVW, Simple mode and Weighted mode. The table also shows r…	For microbial features, the MR results are presented in the table. For pairs with more than 3 IVs, the table only presents the MR estimates which most MR methods support consistency in direction of results. Table shows effect size (β), standard error (se), p-values (p-value), odds ratio (OR) and 95% CI of OR for MR-Egger, Weighted median, IVW, Simple mode and Weighted mode. The table also shows r…	For microbial features, the MR results are presented in the table. For pairs with more than 3 IVs, the table only presents the MR estimates which most MR methods support consistency in direction of results. Table shows effect size (β), standard error (se), p-values (p-value), odds ratio (OR) and 95% CI of OR for MR-Egger, Weighted median, IVW, Simple mode and Weighted mode. The table also shows r…	For microbial features, the MR results are presented in the table. For pairs with more than 3 IVs, the table only presents the MR estimates which most MR methods support consistency in direction of results. Table shows effect size (β), standard error (se), p-values (p-value), odds ratio (OR) and 95% CI of OR for MR-Egger, Weighted median, IVW, Simple mode and Weighted mode. The table also shows r…	For microbial features, the MR results are presented in the table. For pairs with more than 3 IVs, the table only presents the MR estimates which most MR methods support consistency in direction of results. Table shows effect size (β), standard error (se), p-values (p-value), odds ratio (OR) and 95% CI of OR for MR-Egger, Weighted median, IVW, Simple mode and Weighted mode. The table also shows r…	For microbial features, the MR results are presented in the table. For pairs with more than 3 IVs, the table only presents the MR estimates which most MR methods support consistency in direction of results. Table shows effect size (β), standard error (se), p-values (p-value), odds ratio (OR) and 95% CI of OR for MR-Egger, Weighted median, IVW, Simple mode and Weighted mode. The table also shows r…	For microbial features, the MR results are presented in the table. For pairs with more than 3 IVs, the table only presents the MR estimates which most MR methods support consistency in direction of results. Table shows effect size (β), standard error (se), p-values (p-value), odds ratio (OR) and 95% CI of OR for MR-Egger, Weighted median, IVW, Simple mode and Weighted mode. The table also shows r…	For microbial features, the MR results are presented in the table. For pairs with more than 3 IVs, the table only presents the MR estimates which most MR methods support consistency in direction of results. Table shows effect size (β), standard error (se), p-values (p-value), odds ratio (OR) and 95% CI of OR for MR-Egger, Weighted median, IVW, Simple mode and Weighted mode. The table also shows r…	For microbial features, the MR results are presented in the table. For pairs with more than 3 IVs, the table only presents the MR estimates which most MR methods support consistency in direction of results. Table shows effect size (β), standard error (se), p-values (p-value), odds ratio (OR) and 95% CI of OR for MR-Egger, Weighted median, IVW, Simple mode and Weighted mode. The table also shows r…	For microbial features, the MR results are presented in the table. For pairs with more than 3 IVs, the table only presents the MR estimates which most MR methods support consistency in direction of results. Table shows effect size (β), standard error (se), p-values (p-value), odds ratio (OR) and 95% CI of OR for MR-Egger, Weighted median, IVW, Simple mode and Weighted mode. The table also shows r…	For microbial features, the MR results are presented in the table. For pairs with more than 3 IVs, the table only presents the MR estimates which most MR methods support consistency in direction of results. Table shows effect size (β), standard error (se), p-values (p-value), odds ratio (OR) and 95% CI of OR for MR-Egger, Weighted median, IVW, Simple mode and Weighted mode. The table also shows r…	For microbial features, the MR results are presented in the table. For pairs with more than 3 IVs, the table only presents the MR estimates which most MR methods support consistency in direction of results. Table shows effect size (β), standard error (se), p-values (p-value), odds ratio (OR) and 95% CI of OR for MR-Egger, Weighted median, IVW, Simple mode and Weighted mode. The table also shows r…	For microbial features, the MR results are presented in the table. For pairs with more than 3 IVs, the table only presents the MR estimates which most MR methods support consistency in direction of results. Table shows effect size (β), standard error (se), p-values (p-value), odds ratio (OR) and 95% CI of OR for MR-Egger, Weighted median, IVW, Simple mode and Weighted mode. The table also shows r…	For microbial features, the MR results are presented in the table. For pairs with more than 3 IVs, the table only presents the MR estimates which most MR methods support consistency in direction of results. Table shows effect size (β), standard error (se), p-values (p-value), odds ratio (OR) and 95% CI of OR for MR-Egger, Weighted median, IVW, Simple mode and Weighted mode. The table also shows r…	For microbial features, the MR results are presented in the table. For pairs with more than 3 IVs, the table only presents the MR estimates which most MR methods support consistency in direction of results. Table shows effect size (β), standard error (se), p-values (p-value), odds ratio (OR) and 95% CI of OR for MR-Egger, Weighted median, IVW, Simple mode and Weighted mode. The table also shows r…	For microbial features, the MR results are presented in the table. For pairs with more than 3 IVs, the table only presents the MR estimates which most MR methods support consistency in direction of results. Table shows effect size (β), standard error (se), p-values (p-value), odds ratio (OR) and 95% CI of OR for MR-Egger, Weighted median, IVW, Simple mode and Weighted mode. The table also shows r…	For microbial features, the MR results are presented in the table. For pairs with more than 3 IVs, the table only presents the MR estimates which most MR methods support consistency in direction of results. Table shows effect size (β), standard error (se), p-values (p-value), odds ratio (OR) and 95% CI of OR for MR-Egger, Weighted median, IVW, Simple mode and Weighted mode. The table also shows r…	For microbial features, the MR results are presented in the table. For pairs with more than 3 IVs, the table only presents the MR estimates which most MR methods support consistency in direction of results. Table shows effect size (β), standard error (se), p-values (p-value), odds ratio (OR) and 95% CI of OR for MR-Egger, Weighted median, IVW, Simple mode and Weighted mode. The table also shows r…	For microbial features, the MR results are presented in the table. For pairs with more than 3 IVs, the table only presents the MR estimates which most MR methods support consistency in direction of results. Table shows effect size (β), standard error (se), p-values (p-value), odds ratio (OR) and 95% CI of OR for MR-Egger, Weighted median, IVW, Simple mode and Weighted mode. The table also shows r…	For microbial features, the MR results are presented in the table. For pairs with more than 3 IVs, the table only presents the MR estimates which most MR methods support consistency in direction of results. Table shows effect size (β), standard error (se), p-values (p-value), odds ratio (OR) and 95% CI of OR for MR-Egger, Weighted median, IVW, Simple mode and Weighted mode. The table also shows r…	For microbial features, the MR results are presented in the table. For pairs with more than 3 IVs, the table only presents the MR estimates which most MR methods support consistency in direction of results. Table shows effect size (β), standard error (se), p-values (p-value), odds ratio (OR) and 95% CI of OR for MR-Egger, Weighted median, IVW, Simple mode and Weighted mode. The table also shows r…	For microbial features, the MR results are presented in the table. For pairs with more than 3 IVs, the table only presents the MR estimates which most MR methods support consistency in direction of results. Table shows effect size (β), standard error (se), p-values (p-value), odds ratio (OR) and 95% CI of OR for MR-Egger, Weighted median, IVW, Simple mode and Weighted mode. The table also shows r…	For microbial features, the MR results are presented in the table. For pairs with more than 3 IVs, the table only presents the MR estimates which most MR methods support consistency in direction of results. Table shows effect size (β), standard error (se), p-values (p-value), odds ratio (OR) and 95% CI of OR for MR-Egger, Weighted median, IVW, Simple mode and Weighted mode. The table also shows r…	For microbial features, the MR results are presented in the table. For pairs with more than 3 IVs, the table only presents the MR estimates which most MR methods support consistency in direction of results. Table shows effect size (β), standard error (se), p-values (p-value), odds ratio (OR) and 95% CI of OR for MR-Egger, Weighted median, IVW, Simple mode and Weighted mode. The table also shows r…	For microbial features, the MR results are presented in the table. For pairs with more than 3 IVs, the table only presents the MR estimates which most MR methods support consistency in direction of results. Table shows effect size (β), standard error (se), p-values (p-value), odds ratio (OR) and 95% CI of OR for MR-Egger, Weighted median, IVW, Simple mode and Weighted mode. The table also shows r…	For microbial features, the MR results are presented in the table. For pairs with more than 3 IVs, the table only presents the MR estimates which most MR methods support consistency in direction of results. Table shows effect size (β), standard error (se), p-values (p-value), odds ratio (OR) and 95% CI of OR for MR-Egger, Weighted median, IVW, Simple mode and Weighted mode. The table also shows r…	For microbial features, the MR results are presented in the table. For pairs with more than 3 IVs, the table only presents the MR estimates which most MR methods support consistency in direction of results. Table shows effect size (β), standard error (se), p-values (p-value), odds ratio (OR) and 95% CI of OR for MR-Egger, Weighted median, IVW, Simple mode and Weighted mode. The table also shows r…	For microbial features, the MR results are presented in the table. For pairs with more than 3 IVs, the table only presents the MR estimates which most MR methods support consistency in direction of results. Table shows effect size (β), standard error (se), p-values (p-value), odds ratio (OR) and 95% CI of OR for MR-Egger, Weighted median, IVW, Simple mode and Weighted mode. The table also shows r…	For microbial features, the MR results are presented in the table. For pairs with more than 3 IVs, the table only presents the MR estimates which most MR methods support consistency in direction of results. Table shows effect size (β), standard error (se), p-values (p-value), odds ratio (OR) and 95% CI of OR for MR-Egger, Weighted median, IVW, Simple mode and Weighted mode. The table also shows r…	For microbial features, the MR results are presented in the table. For pairs with more than 3 IVs, the table only presents the MR estimates which most MR methods support consistency in direction of results. Table shows effect size (β), standard error (se), p-values (p-value), odds ratio (OR) and 95% CI of OR for MR-Egger, Weighted median, IVW, Simple mode and Weighted mode. The table also shows r…	For microbial features, the MR results are presented in the table. For pairs with more than 3 IVs, the table only presents the MR estimates which most MR methods support consistency in direction of results. Table shows effect size (β), standard error (se), p-values (p-value), odds ratio (OR) and 95% CI of OR for MR-Egger, Weighted median, IVW, Simple mode and Weighted mode. The table also shows r…	For microbial features, the MR results are presented in the table. For pairs with more than 3 IVs, the table only presents the MR estimates which most MR methods support consistency in direction of results. Table shows effect size (β), standard error (se), p-values (p-value), odds ratio (OR) and 95% CI of OR for MR-Egger, Weighted median, IVW, Simple mode and Weighted mode. The table also shows r…	For microbial features, the MR results are presented in the table. For pairs with more than 3 IVs, the table only presents the MR estimates which most MR methods support consistency in direction of results. Table shows effect size (β), standard error (se), p-values (p-value), odds ratio (OR) and 95% CI of OR for MR-Egger, Weighted median, IVW, Simple mode and Weighted mode. The table also shows r…
Exposure	Outcome	Threshold	Number of SNPs	Wald ratio						MR-Egger						Weighted median						IVW						Simple mode						Weighted mode						MR-PRESSO	Heterogeneity test	pleiotropy_test
																																								Global Test of Pleiotropy	Inverse variance weighted	Intercept
				β	se	p-value	OR	CI_u	CI_l	β	se	p-value	OR	CI_u	CI_l	β	se	p-value	OR	CI_u	CI_l	β	se	p-value	OR	CI_u	CI_l	β	se	p-value	OR	CI_u	CI_l	β	se	p-value	OR	CI_u	CI_l	p-value	p-value	p-value
MM	class Verrucomicrobiae	5Í10-8	1	0.0297011	0.0376611	0.430322	1.03015	0.956844	1.10906	/	/	/	/	/	/	/	/	/	/	/	/	/	/	/	/	/	/	/	/	/	/	/	/	/	/	/	/	/	/	/	/	/
MM	family Acidaminococcaceae	5Í10-8	1	-0.00893413	0.0367605	0.807977	0.991106	0.922208	1.06515	/	/	/	/	/	/	/	/	/	/	/	/	/	/	/	/	/	/	/	/	/	/	/	/	/	/	/	/	/	/	/	/	/
MM	family BacteroidalesS24.7group	5Í10-8	1	-0.0339089	0.0461348	0.462342	0.96666	0.883086	1.05814	/	/	/	/	/	/	/	/	/	/	/	/	/	/	/	/	/	/	/	/	/	/	/	/	/	/	/	/	/	/	/	/	/
MM	family Porphyromonadaceae	5Í10-8	1	-0.0255257	0.0306415	0.40482	0.974797	0.917977	1.03513	/	/	/	/	/	/	/	/	/	/	/	/	/	/	/	/	/	/	/	/	/	/	/	/	/	/	/	/	/	/	/	/	/
MM	family Verrucomicrobiaceae	5Í10-8	1	0.0297011	0.0376611	0.430322	1.03015	0.956844	1.10906	/	/	/	/	/	/	/	/	/	/	/	/	/	/	/	/	/	/	/	/	/	/	/	/	/	/	/	/	/	/	/	/	/
MM	genus Eubacteriumruminantiumgroup	5Í10-8	1	0.00335979	0.0467046	0.942652	1.00337	0.915595	1.09955	/	/	/	/	/	/	/	/	/	/	/	/	/	/	/	/	/	/	/	/	/	/	/	/	/	/	/	/	/	/	/	/	/
MM	genus Akkermansia	5Í10-8	1	0.0303267	0.0376627	0.420693	1.03079	0.95744	1.10976	/	/	/	/	/	/	/	/	/	/	/	/	/	/	/	/	/	/	/	/	/	/	/	/	/	/	/	/	/	/	/	/	/
MM	genus Parabacteroides	5Í10-8	1	-0.0142141	0.0312689	0.649413	0.985886	0.927279	1.0482	/	/	/	/	/	/	/	/	/	/	/	/	/	/	/	/	/	/	/	/	/	/	/	/	/	/	/	/	/	/	/	/	/
MM	genus Turicibacter	5Í10-8	1	0.0160767	0.0432964	0.710402	1.01621	0.933528	1.10621	/	/	/	/	/	/	/	/	/	/	/	/	/	/	/	/	/	/	/	/	/	/	/	/	/	/	/	/	/	/	/	/	/
MM	order Verrucomicrobiales	5Í10-8	1	0.0297011	0.0376611	0.430322	1.03015	0.956844	1.10906	/	/	/	/	/	/	/	/	/	/	/	/	/	/	/	/	/	/	/	/	/	/	/	/	/	/	/	/	/	/	/	/	/
MM	class Verrucomicrobiae	5Í10-6	5	/	/	/	/	/	/	-0.142342	0.0733202	0.147514	0.867325	0.751226	1.00137	0.0305365	0.0249717	0.221389	1.03101	0.98176	1.08273	0.0169157	0.0243789	0.487767	1.01706	0.969605	1.06684	0.0398295	0.0328436	0.291966	1.04063	0.975755	1.10983	0.0372769	0.0314836	0.301961	1.03798	0.975865	1.10405	0.2556	0.197368	0.109281
MM	family Acidaminococcaceae	5Í10-6	5	/	/	/	/	/	/	-0.0330108	0.0701752	0.670151	0.967528	0.843197	1.11019	-0.00409744	0.0233095	0.860463	0.995911	0.951435	1.04247	0.00920939	0.0193385	0.633917	1.00925	0.971714	1.04824	-0.00558051	0.0327748	0.873064	0.994435	0.932562	1.06041	-0.00604295	0.0316657	0.857948	0.993975	0.93416	1.05762	0.883	0.879185	0.575779
MM	family BacteroidalesS24.7group	5Í10-6	5	/	/	/	/	/	/	-0.0802995	0.0875079	0.426485	0.92284	0.777388	1.09551	-0.0331168	0.0296417	0.263894	0.967426	0.912822	1.0253	-0.0275589	0.024193	0.25465	0.972817	0.927765	1.02006	-0.0421507	0.0382037	0.331802	0.958725	0.889559	1.03327	-0.0400076	0.0397791	0.371441	0.960782	0.888719	1.03869	0.9111	0.902919	0.575052
MM	family Porphyromonadaceae	5Í10-6	5	/	/	/	/	/	/	-0.014265	0.0587598	0.823836	0.985836	0.878592	1.10617	-0.0110164	0.0194932	0.571978	0.989044	0.951969	1.02756	-0.0145525	0.0161234	0.366753	0.985553	0.954895	1.0172	-0.00316166	0.0244405	0.903316	0.996843	0.950217	1.04576	-0.00491319	0.0276176	0.867447	0.995099	0.942666	1.05045	0.9211	0.921613	0.99626
MM	family Verrucomicrobiaceae	5Í10-6	5	/	/	/	/	/	/	-0.14245	0.0733202	0.1473	0.867231	0.751144	1.00126	0.0305385	0.0260476	0.241032	1.03101	0.979694	1.08501	0.0170289	0.0243803	0.484882	1.01717	0.969712	1.06696	0.0398838	0.0311661	0.269828	1.04069	0.979021	1.10624	0.0373311	0.0284073	0.259094	1.03804	0.98182	1.09747	0.2613	0.197318	0.108963
MM	genus Eubacteriumruminantiumgroup	5Í10-6	5	/	/	/	/	/	/	0.0515591	0.120507	0.697614	1.05291	0.831408	1.33343	-0.0120545	0.0316426	0.703234	0.988018	0.928603	1.05123	-0.0435525	0.0321787	0.175909	0.957382	0.898865	1.01971	-0.00738541	0.0392316	0.859844	0.992642	0.919174	1.07198	-0.00559925	0.0343712	0.878492	0.994416	0.929632	1.06372	0.471421	0.143577	0.21
MM	genus Akkermansia	5Í10-6	5	/	/	/	/	/	/	-0.141372	0.0733208	0.149441	0.868167	0.751954	1.00234	0.0311252	0.0252604	0.217885	1.03161	0.981783	1.08398	0.0169977	0.0243294	0.484772	1.01714	0.969778	1.06682	0.0399463	0.0321887	0.282413	1.04075	0.977122	1.10853	0.0374392	0.032262	0.310397	1.03815	0.974536	1.10591	0.2564	0.199218	0.110562
MM	genus Parabacteroides	5Í10-6	5	/	/	/	/	/	/	0.0137088	0.0598957	0.833679	1.0138	0.901508	1.14009	-0.0102033	0.020403	0.617012	0.989849	0.951046	1.03023	-0.0158989	0.0164539	0.333909	0.984227	0.952992	1.01649	-0.00460688	0.024359	0.859204	0.995404	0.948996	1.04408	-0.00664255	0.0273221	0.819871	0.993379	0.941582	1.04803	0.642655	0.803545	0.8184
MM	genus Turicibacter	5Í10-6	5	/	/	/	/	/	/	0.0709652	0.0844511	0.462426	1.07354	0.909774	1.26679	0.0164193	0.0267784	0.539776	1.01655	0.964576	1.07133	0.011494	0.0228859	0.615505	1.01156	0.967188	1.05797	0.0277813	0.0379879	0.505119	1.02817	0.954398	1.10765	0.0241602	0.036321	0.542324	1.02445	0.95406	1.10004	0.7897	0.768706	0.517389
MM	order Verrucomicrobiales	5Í10-6	5	/	/	/	/	/	/	-0.142342	0.0733202	0.147514	0.867325	0.751226	1.00137	0.0305365	0.0258844	0.238109	1.03101	0.980006	1.08466	0.0169157	0.0243789	0.487767	1.01706	0.969605	1.06684	0.0398295	0.0328357	0.291865	1.04063	0.97577	1.10981	0.0372769	0.0305316	0.289158	1.03798	0.977688	1.10199	0.2669	0.197368	0.109281
MM	class Verrucomicrobiae	1Í10-5	9	/	/	/	/	/	/	-0.136669	0.0669859	0.0806807	0.872259	0.764937	0.994637	0.0251321	0.0211993	0.235814	1.02545	0.983715	1.06896	8.71523e-05	0.0170757	0.995928	1.00009	0.96717	1.03412	0.0331326	0.037146	0.39845	1.03369	0.961103	1.11175	0.0325188	0.0307227	0.320755	1.03305	0.972682	1.09717	0.2934	0.275783	0.0741245
MM	family Acidaminococcaceae	1Í10-5	9	/	/	/	/	/	/	-0.0442259	0.0644192	0.514469	0.956738	0.843254	1.08549	0.00695604	0.0188058	0.711467	1.00698	0.970539	1.04479	0.0120087	0.015051	0.424948	1.01208	0.982661	1.04238	0.0351247	0.0311799	0.292601	1.03575	0.974347	1.10102	-0.00494431	0.0306484	0.875838	0.995068	0.937053	1.05667	0.9448	0.945803	0.39912
MM	family BacteroidalesS24.7group	1Í10-5	9	/	/	/	/	/	/	-0.0454455	0.0802925	0.58907	0.955572	0.816426	1.11843	-0.0158332	0.0241415	0.51192	0.984291	0.938802	1.03198	-0.0134342	0.0187852	0.474518	0.986656	0.950989	1.02366	-0.015641	0.0346078	0.663306	0.984481	0.919917	1.05358	-0.0215128	0.0325001	0.526618	0.978717	0.918317	1.04309	0.9359	0.931996	0.694018
MM	family Porphyromonadaceae	1Í10-5	9	/	/	/	/	/	/	-0.046571	0.0482526	0.362735	0.954497	0.868362	1.04918	-0.00551855	0.016368	0.736	0.994497	0.963098	1.02692	-0.000829779	0.0122918	0.946178	0.999171	0.975386	1.02353	-0.00592626	0.024223	0.812211	0.994091	0.947998	1.04243	-0.00745083	0.0214387	0.736174	0.992577	0.951733	1.03517	0.706	0.700782	0.355653
MM	family Verrucomicrobiaceae	1Í10-5	9	/	/	/	/	/	/	-0.136908	0.0669859	0.0802576	0.872051	0.764755	0.9944	0.0254417	0.0210657	0.22715	1.02577	0.984278	1.06901	0.000145568	0.0170943	0.993206	1.00015	0.967191	1.03422	0.0334267	0.0381816	0.406836	1.03399	0.959436	1.11434	0.0328176	0.0339538	0.362082	1.03336	0.966831	1.10447	0.2832	0.274231	0.0736274
MM	genus Eubacteriumruminantiumgroup	1Í10-5	9	/	/	/	/	/	/	0.0377297	0.0870965	0.677909	1.03845	0.875483	1.23175	-0.0114871	0.0256083	0.653741	0.988579	0.940184	1.03946	-0.0316482	0.0201308	0.115921	0.968847	0.931364	1.00784	-0.00944894	0.0348177	0.792968	0.990596	0.92525	1.06056	-0.00582442	0.0351847	0.872627	0.994193	0.927942	1.06517	0.3852	0.356355	0.43939
MM	genus Akkermansia	1Í10-5	9	/	/	/	/	/	/	-0.136352	0.0669869	0.0812496	0.872535	0.765178	0.994955	0.0250817	0.0212304	0.237442	1.0254	0.983606	1.06897	0.000366013	0.0170518	0.982875	1.00037	0.967485	1.03436	0.032911	0.0344814	0.367799	1.03346	0.965922	1.10572	0.032911	0.0329626	0.347307	1.03346	0.968801	1.10243	0.2962	0.277839	0.0741916
MM	genus Parabacteroides	1Í10-5	9	/	/	/	/	/	/	-0.010611	0.0492133	0.834686	0.989445	0.898464	1.08964	-0.00409871	0.0155974	0.792719	0.99591	0.965925	1.02683	-0.00734263	0.0125469	0.558405	0.992684	0.96857	1.0174	-0.00251433	0.0227734	0.91451	0.997489	0.953944	1.04302	-0.00344584	0.0249679	0.89327	0.99656	0.948965	1.04654	0.9463	0.94935	0.946929
MM	genus Turicibacter	1Í10-5	9	/	/	/	/	/	/	0.0866539	0.0771611	0.298462	1.09052	0.937459	1.26857	0.0173139	0.0219676	0.430606	1.01746	0.974586	1.06223	0.0192402	0.0177275	0.277777	1.01943	0.984614	1.05547	0.0302705	0.0333354	0.39038	1.03073	0.965541	1.10033	0.0251222	0.0303476	0.431775	1.02544	0.966224	1.08829	0.9502	0.948793	0.399173
MM	order Verrucomicrobiales	1Í10-5	9	/	/	/	/	/	/	-0.136669	0.0669859	0.0806807	0.872259	0.764937	0.994637	0.0251321	0.0210821	0.233221	1.02545	0.983941	1.06871	8.71523e-05	0.0170757	0.995928	1.00009	0.96717	1.03412	0.0331326	0.0366007	0.391782	1.03369	0.962131	1.11057	0.0325188	0.0299463	0.309156	1.03305	0.974164	1.0955	0.2977	0.275783	0.0741245
[truncated: 5,000 more columns]

## Sheet: Table S8 - mapped genes
Table S8. Positional mapped genes of 110 IVs for pairs of microbial features and MM with significant P value in two-sample MR
ensg	entrez	symbol
ENSG00000142611	63976	PRDM16
ENSG00000117016	9783	RIMS3
ENSG00000162643	126820	WDR63
ENSG00000143951	51057	WDPCP
ENSG00000131374	9779	TBC1D5
ENSG00000182568	6304	SATB1
ENSG00000239732	54106	TLR9
ENSG00000247596	11344	TWF2
ENSG00000164088	132160	PPM1M
ENSG00000164091	80335	WDR82
ENSG00000168237	132158	GLYCTK
ENSG00000114841	25981	DNAH1
ENSG00000010319	56920	SEMA3G
ENSG00000114854	7134	TNNC1
ENSG00000144724	5793	PTPRG
ENSG00000250588	100505385	IQCJ-SCHIP1
ENSG00000214216	654502	IQCJ
ENSG00000181092	9370	ADIPOQ
ENSG00000163104	56916	SMARCAD1
ENSG00000138813	84103	C4orf17
ENSG00000145331	93587	TRMT10A
ENSG00000138823	4547	MTTP
ENSG00000248713	285556	RP11-766F14.2
ENSG00000151388	81792	ADAMTS12
ENSG00000182631	51289	RXFP3
ENSG00000164175	51151	SLC45A2
ENSG00000175426	5122	PCSK1
ENSG00000181867	94033	FTMT
ENSG00000145982	10667	FARS2
ENSG00000151914	667	DST
ENSG00000112232	202559	KHDRBS2
ENSG00000146376	93663	ARHGAP18
ENSG00000158321	26053	AUTS2
ENSG00000058091	5218	CDK14
ENSG00000128585	4289	MKLN1
ENSG00000186881	138805	OR13F1
ENSG00000106976	1759	DNM1
ENSG00000151632	101930400	AKR1C2
ENSG00000196139	8644	AKR1C3
ENSG00000165443	84457	PHYHIPL
ENSG00000148541	220965	FAM13C
ENSG00000150760	1793	DOCK1
ENSG00000134917	11095	ADAMTS8
ENSG00000121380	101928224	BCL2L14
ENSG00000111371	81539	SLC38A1
ENSG00000135437	5959	RDH5
ENSG00000185664	6490	PMEL
ENSG00000123374	1017	CDK2
ENSG00000111540	5869	RAB5B
ENSG00000139531	6821	SUOX
ENSG00000123411	64375	IKZF4
ENSG00000197728	101929876	RPS26
ENSG00000065361	2065	ERBB3
ENSG00000257411	NA	RP11-603J24.9
ENSG00000111110	57460	PPM1H
ENSG00000151952	121256	TMEM132D
ENSG00000140015	27133	KCNH5
ENSG00000169857	57099	AVEN
ENSG00000184984	1133	CHRM5
ENSG00000134153	56851	EMC7
ENSG00000182405	161779	PGBD4
ENSG00000069667	6095	RORA
ENSG00000102935	23090	ZNF423
ENSG00000103121	56942	CMC2
ENSG00000166451	55839	CENPN
ENSG00000166454	23300	ATMIN
ENSG00000172992	79877	DCAKD
ENSG00000136448	4836	NMT1
ENSG00000161714	113026	PLCD3
ENSG00000154240	201134	CEP112
ENSG00000101204	1137	CHRNA4
ENSG00000159216	101928269	RUNX1
ENSG00000167037	129049	SGSM1
ENSG00000100077	157	ADRBK2
ensg : ensembl gene ID, entrez: NCBI gene ID, symbol : gene symbol.

## Sheet: Table S9- Hub genes
Table S9. Top 10 genes in PPI network ranked by MCC method
Rank	Name	Score
1	ERBB3	82
2	CDK2	69
3	IKZF4	66
4	RAB5B	60
5	RPS26	56
6	SUOX	44
7	RUNX1	41
8	AUTS2	26
9	RORA	22
10	PMEL	16
Name: gene name, Score: MCC score.

[truncated: 4 more sheets: Table S10- KEGG enrichment , Table S11- GO enrichment , Table 12- PheWAS results, Table S13 - CIBERSORT ]
